# Supplementary material for: Systematic review of hematophagous arthropods present in cattle in France
Source: Parasite. 2023 Dec 12;30:56. doi: 10.1051/parasite/2023059 (PMC10714678; doi:10.1051/parasite/2023059)
Supplement: Supplementary file 1 — Supplementary Figure 1. Distribution map of the different hematophagous arthropods identified in the systematic review by department according to the number of references and, if available, the percentage of capture. Supplementary Table 1. Complete list of references included in the systematic review. Supplementary Table 2. Description of captures by species of the different hematophagous arthropods identified in the systematic review. [file parasite-30-56-s1.zip]

Archive with 3 entries (3 files):
- Suppl_Fig_1_corrected.pdf
- Suppl_Tab_1.docx
- Suppl_Tab_2.docx
